# Supplementary material for: The Diagnostic Accuracy of Procalcitonin, Soluble Urokinase-Type Plasminogen Activator Receptors, and C-Reactive Protein in Diagnosing Urinary Tract Infections in the Emergency Department—A Diagnostic Accuracy Study
Source: J Clin Med. 2024 Mar 20;13(6):1776. doi: 10.3390/jcm13061776 (PMC10971365; doi:10.3390/jcm13061776)
Supplement: Supplementary file 1 [file jcm-13-01776-s001.zip]

Archive with 1 entries (1 files):
- jcm-2907557-supplementary.pdf
